# Supplementary material for: Docosahexaenoic Acid Supplementation in Postnatal Growth Restricted Rats Does Not Normalize Lung Function or PPARγ Activity
Source: Biomolecules. 2025 Apr 9;15(4):551. doi: 10.3390/biom15040551 (PMC12024927; doi:10.3390/biom15040551)
Supplement: Supplementary file 1 [file biomolecules-15-00551-s001.zip]

Archive with 10 entries (10 files):
- Rat_Lung_PCR_Gel_Image.jpg
- Supplementary Material.pdf
- UNIVERSAL_02252025_161854_No-StainLabeledMembrane.jpg
- UNIVERSAL_02252025_161854_SuperSignalWestPicoPlus.jpg
- UNIVERSAL_02252025_162826_No-StainLabeledMembrane.jpg
- UNIVERSAL_02252025_162826_SuperSignalWestPicoPlus.jpg
- UNIVERSAL_02262025_171754_No-StainLabeledMembrane.jpg
- UNIVERSAL_02262025_171754_SuperSignalWestPicoPlus.jpg
- UNIVERSAL_02262025_172846_No-StainLabeledMembrane.jpg
- UNIVERSAL_02262025_172846_SuperSignalWestPicoPlus.jpg
